# Supplementary material for: Pollination Ecology, Breeding System, and Conservation of Butia lallemantii Deble & Marchiori (Arecaceae): A Useful Dwarf Palm Tree from the Pampa
Source: Plants (Basel). 2024 Jun 5;13(11):1562. doi: 10.3390/plants13111562 (PMC11174781; doi:10.3390/plants13111562)
Supplement: Supplementary file 1 [file plants-13-01562-s001.zip]

Archive with 1 entries (1 files):
- plants-3016147-supplementary.mp4
